# Supplementary material for: Development of a Series of Tanshinone Derivatives Through Scaffold Hopping for Treating Non-Small-Cell Lung Cancer (NSCLC)
Source: Molecules. 2026 Jan 27;31(3):446. doi: 10.3390/molecules31030446 (PMC12900021; doi:10.3390/molecules31030446)
Supplement: Supplementary file 1 [file molecules-31-00446-s001.zip]

Archive with 1 entries (1 files):
- molecules-4097889-supplementary.pdf
